# Supplementary material for: Effect of Climatic Condition, Type of Trough and Water Cleanliness on Drinking Behavior in Dairy Cows
Source: Animals (Basel). 2024 Jan 13;14(2):257. doi: 10.3390/ani14020257 (PMC10812700; doi:10.3390/ani14020257)
Supplement: Supplementary file 1 [file animals-14-00257-s001.zip]

Archive with 1 entries (1 files):
- animals-2705896-supplementary.pdf
